# Supplementary material for: Neurophysiological Correlates of Frequency, Concreteness, and Iconicity in American Sign Language
Source: Neurobiol Lang (Camb). 2020 Jun 1;1(2):249–67. doi: 10.1162/nol_a_00012 (PMC7544239; doi:10.1162/nol_a_00012)
Supplement: Supplementary file 1 [file nol-1-2-249-s001.csv]

ASL_LEX_EntryID	probe?
5_dollars	0
about_2	0
act	0
age	0
angry	0
ask	0
bad	0
bath	0
beer	0
black	0
blinds_1	0
bored	0
brag	0
break	0
bug	0
cabinet	0
camera	0
certificate	0
character	0
cigar	0
class	0
congratulations	0
credit_card	0
cute_1	0
decide_1	0
disagreement	0
doubt	0
drink	0
eat_2	0
emotion	0
experience	0
farm	0
fight	0
find	0
fingerspelling	0
fire	0
for	0
freeway	0
gallaudet	0
glasses	0
government	0
green	0
hairdryer	0
have	0
health	0
heart	0
home	0
hospital	0
hotel	0
imagine	0
impossible	0
judge	0
keyboard	0
last	0
learn	0
lie	0
lipstick	0
lonely	0
look_at	0
maybe	0
mind	0
more	0
much	0
new	0
nothing	0
parade	0
pill	0
please	0
prefer	0
problem_2	0
puzzled	0
recording	0
religion	0
research	0
rude	0
sad	0
same_1	0
scarcely	0
serious	0
sew	0
shy	0
silly	0
slow	0
starbucks	0
stress	0
subtract	0
sunset	0
swallow	0
tall_2	0
things	0
thursday	0
tournament	0
train	0
trouble	0
type	0
videocamera	0
vote	0
war	0
warn	0
wednesday	0
wet	0
which	0
wonder	0
world	0
wristwatch	0
year	0
8_hour	0
accomplish	0
agreement	0
announce	0
appointment	0
balance	0
basement	0
behavior	0
blinds_2	0
blue	0
box	0
call_attention	0
cancellation	0
caption	0
chat	0
church	0
cold	0
comb	0
computer_mouse	0
cough	0
cracker	0
day	0
deep	0
divorce	0
drop	0
dryer	0
stupid_2	0
earring	0
embarrass	0
eraser	0
exercise	0
explanation	0
fast	0
fault	0
few	0
front	0
frustrate	0
future	0
hammer	0
greece	0
happy	0
headphones	0
high	0
hippo	0
hour	0
internet	0
jacket	0
jelly	0
kneel	0
know	0
laptop	0
laugh	0
letter	0
lose_game	0
make	0
measure	0
meeting	0
guess_1	0
mock	0
money	0
mouth	0
my	0
numbers	0
order_2	0
past	0
benefit	0
play	0
fine_1	0
power	0
pretty	0
problem_1	0
punish	0
quiet	0
reason	0
requirement	0
scroll_down	0
shop_1	0
skate	0
smoking	0
sports	0
staff	0
stomach	0
strict	0
suspect	0
tear	0
temptation	0
thin	0
throw	0
two	0
understand	0
upload	0
wash_machine	0
weak	0
what_for	0
worry	0
about_1	0
accident	0
after	0
and	0
animal	0
awkward	0
bake_2	0
because	0
behind	0
blind	0
body	0
borrow	0
brave	0
breakdown	0
cabbage	0
call_tty	0
careful	0
challenge	0
check	0
city	0
communication	0
cookie	0
cry	0
dance	0
delicious	0
dont_mind	0
dream	0
eat_1	0
email	0
engagement	0
fall_1	0
favorite	0
film	0
fingerspell	0
finish	0
flag	0
freckles	0
friday	0
get	0
good	0
graduate	0
grow	0
happen	0
headache	0
hearing_aid	0
hockey	0
honest	0
hotdog	0
hunt	0
important	0
interest	0
key	0
knife	0
lawnmower	0
leave	0
live_1	0
live_2	0
look_appearance	0
look_for	0
mean_1	0
minute	0
movies	0
mustache	0
new_york	0
other	0
peace	0
pile	0
pipe	0
possible	0
print	0
purple	0
really	0
relationship	0
remote_control	0
responsibility	0
run	0
salt	0
same_2	0
scared	0
set_up	0
shave	0
sick	0
sleep	0
some	0
speakers	0
start	0
stubborn	0
summer	0
surprise	0
tall_1	0
text	0
three	0
time	0
traffic	0
travel	0
try	0
vacation	0
videophone	0
wait	0
warm	0
wear	0
week	0
where	0
win	0
work	0
worm	0
wrong_1	0
zoom_in	0
9_oclock	0
action	0
america	0
appear	0
arm	0
ball	0
beard	0
birth	0
blood	0
bowl	0
call	0
canada	0
candle	0
center	0
cherry	0
cigarette	0
color	0
complex	0
corn_2	0
country	0
cross	0
owe	0
department	0
download	0
drunk	0
stupid_1	0
earn	0
egypt	0
equal	0
europe	0
expensive	0
fall_2	0
fat	0
feel	0
four	0
fruit	0
furniture	0
game	0
earth	0
gullible	0
hard	0
hearing	0
high_school	0
honor	0
hungry	0
invite	0
jealous	0
jump	0
channel	0
cover_up	0
late	0
lecture	0
light_weight	0
magnet	0
mcdonalds_2	0
medicine	0
downsize_1	0
misunderstand	0
monday	0
morning	0
figure	0
no	0
oral	0
pain	0
pineapple	0
pity	0
bone	0
poor	0
prayer	0
price	0
protection	0
jigsaw_puzzle	0
rabbit	0
red	0
school	0
secret	0
show	0
skateboarding	0
sorry	0
squirrel	0
stamp	0
strange	0
sun	0
talk	0
TV	0
that	0
thirsty	0
tired	0
ugly	0
university	0
voice	0
waste	0
weather	0
wish	0
scan	0
boy	1
boss	1
brother	1
person	1
grandfather	1
mother	1
father	1
patient_1	1
parents	1
thief_1	1
son	1
man	1
woman	1
baby	1
kid	1
nurse	1
foreigner_2	1
king	1
girl	1
grandmother	1
foreigner_1	1
children	1
family	1
indian	1
cousin	1
emperor	1
